# Supplementary material for: Emotion and location cues bias conceptual retrieval in people with deficient semantic control
Source: Neuropsychologia. 2019 Aug;131:294–305. doi: 10.1016/j.neuropsychologia.2019.05.030 (PMC6667741; doi:10.1016/j.neuropsychologia.2019.05.030)
Supplement: Multimedia component 1 [file mmc1.xml]

<?xml version="1.0" encoding="utf-8" standalone="no"?>
<data>
  <datasets>
    <author>lucilla.lanzoni@york.ac.uk;lanzoni.lucilla@gmail.com</author>
    <type>0</type>
    <dataset>
      <value>3</value>
      <reason>The authors do not have permission to share data</reason>
      <comments />
    </dataset>
  </datasets>
</data>
